# Supplementary material for: The Awareness and Adherence of the Valproate Pregnancy Prevention Program: A Questionnaire Survey among Healthcare Professionals, Pharmacists, and Patients in Denmark
Source: Int J Environ Res Public Health. 2023 Jan 26;20(3):2215. doi: 10.3390/ijerph20032215 (PMC9915910; doi:10.3390/ijerph20032215)
Supplement: Supplementary file 1 [file ijerph-20-02215-s001.zip]

Archive with 1 entries (1 files):
- ijerph-2147218-supplementary.pdf
